# Supplementary material for: An olfactory model for evaluating the larviposition preference of a vector fly
Source: Insect Sci. 2024 Jul 25;32(3):1089–94. doi: 10.1111/1744-7917.13426 (PMC12175981; doi:10.1111/1744-7917.13426)
Supplement: Supplementary file 1 — Data S1 Chemical profiles of soy sauce products for establishment of the model. [file INS-32-1089-s003.xlsx]

## Sheet: Data S1
Sample	BTLC.01	BTLC.02	BTLC.03	BYSC.01	BYSC.02	BYSC.03	CB.01	CB.02	CB.03	DG.01	DG.02	DG.03	LJJ.01	LJJ.02	LJJ.03	QH.01	QH.02	QH.03	WSD.01	WSD.02	WSD.03	WSDJB.01	WSDJB.02	WSDJB.03	WZ.01	WZ.02	WZ.03
Code	BTLC	BTLC	BTLC	BYSC	BYSC	BYSC	CB	CB	CB	DG	DG	DG	LJJ	LJJ	LJJ	QH	QH	QH	WSD	WSD	WSD	WSDJB	WSDJB	WSDJB	WZ	WZ	WZ
1,2-Dimethyl-cyclopent-2-enecarboxylic acid	4.15977	3.62349	4.15571	0	0	0	0	0	0	0	0	0	0	0	0	0	0	0	0	0	0	0	0	0	0	0	0
1,3-Dioxolane, 2-cyclohexyl-4,5-dimethyl-	0	0	0.181422	0	0	0	0	0	0	0	0	0	0	0	0	0	0	0	0	0	0	0	0	0	0	0	0
1,3-Dioxolane, 4,5-dimethyl-2-pentadecyl-	0.190418	0.209883	0	0	0	0	0	0	0	1.09544	1.03398	1.08823	0	0	0	0	0	0	0	0	0	0	0	0	0	0	0
1,3-Dioxolane, 4-ethyl-2-pentadecyl-	0.550254	0	0.485778	0.109867	0.106931	0	0	0	0	0.162858	0.141483	0.170155	0	0	0	0	0	0	0	0	0	0	0	0	0	0	0
1-Butanol, 3-methyl-	3.78478	3.71526	3.84454	2.93195	2.40993	2.33767	1.86809	1.96983	1.96902	1.78183	1.64245	1.68295	7.97605	8.25932	7.90928	8.92429	8.71866	8.33863	5.39269	5.31901	4.93164	7.12059	7.05193	7.08177	1.66383	1.77191	1.75739
1-Hexanol, 2-ethyl-	0	0	0	0	0	0	0	0	0	0.166149	0.163607	0.165693	0.22543	0.2436	0.311184	0	0	0	0	0	0	0.274078	0.286123	0.222743	0	0	0
1H-Pyrrole-2-carboxaldehyde, 1-methyl-	0	0	0.121289	0	0	0	0	0	0	0	0	0	0	0	0	0	0	0	0	0	0	0	0	0	0	0	0
1-Octen-3-ol	0	0	0	0.999958	0.970757	0.900028	0	0	0	0	0	0	1.52672	1.61434	1.38636	2.15625	2.32856	2.35221	1.89456	1.69579	1.49926	1.31544	1.31223	1.29694	1.7409	1.99018	1.87995
1-Propanone, 1-(2-furanyl)-	0.168164	0.155074	0.161016	0	0	0	0	0	0	0.518929	0.486146	0.490515	0	0	0	0.202605	0.199047	0.193994	0.736087	0.706726	0.660904	0	0.268149	0.258184	0	0	0
2(3H)-Furanone, dihydro-5-pentyl-	0	0	0	0	0	0	0	0	0	0	0	0	0	0	0	0.0972951	0.0953561	0.0842333	0.160203	0.154531	0.155926	0	0	0	0	0	0
2,4-Di-tert-butylphenol	0	0.124847	0.174676	0.479532	0.170113	0.392228	0.370578	0.464829	0.427869	0.355943	0.260818	0.214933	0.226336	0.464292	0.456381	0.563503	0	0	0.700547	0.539795	0.875183	0.550167	0.341169	0.472612	0.749952	0.521483	0.578489
2,4-Hexadienoic acid, methyl ester	0	0	0	0	0	0	0	0	0	0.110484	0	0	0	0	0.148726	0	0	0	0.315546	0.302148	0.271458	0	0	0	0	0	0
2,5-Pyrrolidinedione, 1-[(3,4-dimethylbenzoyl)oxy]-	0	0	0	0	0	0	0.147582	0.178065	0.184078	0	0	0	0	0	0	0	0	0	0	0	0	0	0	0	0	0	0
2-Acetyl-5-methylfuran	1.00009	0.977685	1.03122	0	0	0	0	0	0	0.384592	0.415298	0.365667	0	0	0	0	0	0	0.465286	0.416943	0.410322	0.372752	0.375295	0.329292	0	0	0
2-Butyl-3-methylpyrazine	0	0	0	0	0	0	0.123214	0.124392	0.132417	0	0	0	0	0	0	0	0	0	0	0	0	0	0	0	0	0	0
2-Furancarbothioic acid, S-methyl ester	0.485481	0.438167	0.458152	0.439044	0.388108	0.414281	0.0638993	0	0	0.14474	0	0	0	0	0	0.217114	0.220065	0.216606	0.394833	0	0	0.33091	0.29971	0.315041	0.309714	0.29622	0.334425
2-Furancarboxaldehyde, 5-methyl-	0.92092	0.889978	0.892957	0.534979	0.466892	0.446653	0	0	0	2.59123	2.35818	2.48541	0	0	0	0	0	0	0	0	0	0	0	0	0	0	0
2-Furancarboxylic acid, ethyl ester	0.276462	0.261567	0.253527	0	0	0	0	0	0	0	0	0	0	0	0	0	0	0	0	0	0	0	0	0	0	0	0
2-Furanmethanol	1.09088	1.09361	1.09911	0.954206	0.810035	0.741488	4.68878	4.78156	4.78351	2.27066	2.0431	2.18805	1.77788	1.76194	1.36085	0.701677	0.704643	0.597797	6.33125	5.70531	5.83364	2.32538	2.28196	2.1748	1.30312	1.29587	1.40625
2-Furanmethanol, 5-methyl-	0.382633	0.375879	0.360252	0	0	0	0.258333	0.295404	0.270696	0	0	0	0.270473	0.284845	0.203592	0	0	0	0	0	0	0	0	0	0	0	0
2-Hexanone, 5-methyl-	0	0	0	0	0	0	0	0	0	0	0	0	0	0	0	1.08778	1.07657	1.04405	0	0	0	0	0	0	0	0	0
2-Hexanoylfuran	0	0	0	0	0	0	0	0	0	0	0	0	0	0	0	0	0	0	0.219205	0.202292	0.198713	0	0	0	0	0	0
2-Isoamyl-6-methylpyrazine	0	0	0	0	0	0	0	0.04822	0	0	0	0	0	0	0	0.491141	0.478648	0.446998	0.64964	0.599764	0.613851	0	0.121957	0.113183	0.253376	0.198934	0.237412
2-Isobutyl-3-methylpyrazine	0	0	0	0	0	0	0	0	0	0	0	0	0	0	0	0	0	0	0.321138	0.309959	0.323092	0	0	0	0	0	0
2-Isopropyl-5-methylhex-2-enal	0.508062	0.524734	0.474879	0	0	0	0	0	0	0	0	0	0	0	0	0	0	0	0	0	0	0	0	0	0	0	0
2-Methyl-3-methoxy-4H-pyran-4-one	0	0	0	0	0	0	0	0	0	0	0	0	0	0	0	0	0	0	0	0	0	0	0	0	0.200732	0.208387	0.214757
2-Methyl-3-propylpyrazine	0	0	0	0	0	0	0	0	0	0	0	0	0	0	0	0.354682	0.350591	0.352087	0	0	0	0	0	0	0.113754	0	0.103449
2-methyl-5-[(methylthio)methyl]furan	0	0	0	0	0	0	0	0	0	0	0	0	0.93153	0	0	0	0	0	0	0	0	0	0	0	0	0	0
2-n-Butyl furan	0	0	0	0	0	0	0	0	0	0.345778	0.297649	0.344887	0	0	0	0	0	0	0	0	0	0	0	0	0	0	0
3-Octanone, 2-methyl-	0	0	0	0	0	0	0	0.215965	0.193965	0	0	0	0	0	0	0	0	0	0	0	0	0	0	0	0	0	0
4-Hydroxy-2-methylacetophenone	0	0.144458	0	0	0	0	0	0	0	0	0	0	0	0	0	0	0	0	0	0	0	0	0	0	0	0	0
4-Hydroxy-3-methylacetophenone	0.151578	0	0.152656	0	0	0	0	0	0	0	0	0	0	0	0	0	0	0	0	0	0	0	0	0	0	0	0
4-Ketopimelic	1.51874	1.83961	1.45133	0.392301	0.393403	0.301546	0	0	0	0.52954	0.479163	0.503899	0	0	0	0.547643	0.706965	0.69688	0.545836	0.587041	0.459127	0	0	0	0.689501	0.841464	0.795122
4-Pyridinol	0	0	0	0	0	0	0	0	0	0	0	0	0	0.938069	0	0	0	0	0	0	0	0	0	0	0	0	0
5-Hepten-2-one, 6-methyl-	0	0	0	0	0	0	0	0	0	0.193488	0.164157	0.208702	0	0	0	0	0	0	0	0	0	0	0	0	0	0	0
5-Methyl-2-phenyl-2-hexenal	0.301249	0.296049	0.296094	0	0	0	0	0	0	0.246525	0.232538	0.225813	0.134967	0.118062	0.126795	0.166296	0.184368	0.148428	0	0	0	0.29231	0.308251	0.282478	0.215879	0.193101	0.17896
6,6-Dimethylhepta-2,4-diene	0.0954174	0.0848589	0.103969	0	0	0	0	0	0	0	0	0	0	0	0	0	0	0	0	0	0	0	0	0	0	0	0
Acetic acid	0.378935	0	0.414481	0	0	0	0	0	0	0	0	0	0	0	0	0	0	0	0	0	0	0	0	0	0	0	0
Acetic acid, 2-phenylethyl ester	0.0827451	0	0	0	0	0	0	0	0	0	0	0	0	0	0	0.166248	0.157488	0.147518	0	0	0	0	0	0	0	0	0
Acetophenone	0	0	0	0	0	0	0	0	0	0	0	0	0.0647947	0.0657018	0.0623977	0.263108	0.228671	0.199541	0	0	0	0.188271	0.19254	0.340122	0	0	0
Benzaldehyde	0	0	0	0.254305	0.2212	0.213716	0.231216	0.260776	0.249728	0.42227	0.373798	0.431208	0.635633	0.71042	0.53956	0.425442	0.428744	0.43795	0.688338	0.641504	0.594227	1.67605	1.66473	1.6964	0.315907	0.293072	0.303504
Benzene, (2-methylpropyl)-	0	0	0	0	0	0	0	0	0	0	0	0	0	0	0	0	0	0	0.609583	0	0	0	0	0	0	0	0
Benzene, 1-(1-cyclohexen-1-yl)-3-methoxy-	0.321087	0.305183	0.315321	0	0	0	0	0	0	0	0	0	0	0	0	0	0	0	0	0	0	0	0	0	0	0	0
Benzene, 1,2-dimethoxy-4-(1-propenyl)-	0.116691	0.111091	0	0	0	0	0	0	0	0	0	0	0	0	0	0	0	0	0	0	0	0	0	0	0	0	0
Benzeneacetaldehyde	0.896825	0.887465	0.831719	0.37923	0.343142	0.414727	0.656107	0.611947	0.706215	1.88335	1.83375	1.87482	1.18739	1.32375	1.26773	1.20951	1.33298	1.16782	1.25033	0.948008	1.06858	1.40803	1.4751	1.43954	1.01193	0.934449	0.950525
Benzeneacetaldehyde, a-ethylidene-	0	0	0	0	0	0	0	0	0	0.0844839	0.0791853	0.0683599	0.122891	0.125858	0.150134	0.149897	0.155538	0.136212	0	0	0	0.219328	0.228154	0.21819	0.13692	0.133365	0.141881
Benzeneacetaldehyde, a-(2-methylpropylidene)-	0.170378	0.161529	0.179744	0	0	0	0	0	0	0.0665716	0	0	0.12706	0.143622	0.185962	0.157904	0.138012	0.11816	0	0	0	0	0.123568	0.111946	0.16292	0.137274	0.132896
Benzeneacetic acid, ethyl ester	0.212856	0.203338	0.221789	0.100559	0.0895761	0.105591	0	0	0	0	0	0	0.159451	0.165888	0.156282	0.414709	0.394315	0.376464	0	0	0	0	0	0	0.398829	0.354232	0.37251
Benzofuran	0	0	0	0	0	0	0	0	0	0	0	0	0	0	0	0.223644	0	0	0	0	0	0	0	0	0	0	0
Benzofuran, 2-methyl-	0.329523	0.308566	0.338086	0	0	0	0	0	0	0	0	0	0	0	0	0	0	0	0	0	0	0	0	0	0	0	0
Benzofurane-3-carboxaldehyde, 2-methyl-	0.0617766	0.0590286	0.0621672	0	0	0	0	0	0	0	0	0	0	0	0	0	0	0	0	0	0	0	0	0	0	0	0
Benzoic acid	0	0	0	0	0	0	0	0	0	2.14859	2.26977	2.14245	0	0	0	0	0	0	0	0	0	0	0	0	0	0	0
Benzoic acid, ethyl ester	0.0842205	0.0830565	0.0809602	0	0	0	0	0	0	0	0	0	0	0	0	0.167857	0.167771	0.173509	0	0	0	0	0	0	0	0	0
Benzyl methyl ketone	0	0	0	0	0	0	0	0	0	0	0	0	0	0	0	0	0	0	0	0.549864	0.43697	0.363515	0.343645	0.254066	0	0	0
Benzyl nitrile	0	0	0	0	0	0	0	0	0	0	0	0	0	0	0	0	0	0	1.27346	1.14507	1.19187	0.606821	0.622386	0.590576	0	0	0
b-Ethylphenethyl alcohol	0	0	0	0	0	0	0	0	0	0	0	0	0.315681	0.32325	0.338483	0	0	0	0	0	0	0	0	0	0	0	0
Butanal, 2-methyl-	4.22022	4.66082	4.01198	3.46254	3.04346	0.926437	2.44103	2.65234	2.84856	6.37754	5.7176	5.72341	6.77886	7.56987	7.23424	4.73988	5.15681	5.0262	4.80775	4.37097	5.3951	11.7713	11.9247	11.943	3.57308	3.72123	3.65576
Butanedioic acid, diethyl ester	0.42155	0.415363	0.43706	0.225787	0.223127	0.248332	0	0	0	0	0	0	0	0	0	0.231311	0.215115	0.221596	0	0	0	0	0	0	0.0927116	0.0875215	0.112168
Butanedioic acid, monomethyl ester	4.13748	4.56288	3.85785	0	0	0	0	0	0	0	0	0	0	0	0	0	0	0	0	0	0	0	0	0	0	0	0
Butanoic acid	0	0	0	0	0	0	0.844377	0.936395	0.911163	0	0	0	0	0	0	0	0	0	0	0	0	0	0	0	0	0	0
Butanoic acid, 2-methyl-	0	0	0	0	0	0	0.347358	0.446384	0.391415	0.742155	0.71538	0.628204	0	0	0	0	0	0	0	0	0	0	0	0	0	0	0
Butanoic acid, 3-methyl-	0.526067	0.504119	0.50655	0.559267	0.472893	0.457516	0.974496	0.946406	0.915416	0.644395	0.656915	0.632478	0	0	0	0	0	0	0	0	0	0	0	0	0	0	0.460368
Carbonic acid, 3,4-dimethylphenyl isobutyl ester	0	0	0.0757786	0	0	0	0	0	0	0	0	0	0	0	0	0	0	0	0	0	0	0	0	0	0	0	0
Carbonic acid, ethyl 3,5-dimethylphenyl ester	0.0671354	0.0709421	0	0	0	0	0	0	0	0	0	0	0	0	0	0	0	0	0	0	0	0	0	0	0	0	0
Dimethyl trisulfide	0	0	0	0	0	0	0	0	0	0	0	0	0	0	0	0	0	0	0	0	0	0	0.29228	0.322108	0	0	0
Ethanol	46.1679	46.5839	46.7892	35.3189	38.3045	37.7858	0.709682	0.667761	0.683435	0.575872	0.763791	0.586213	17.0044	20.0268	18.5908	49.5862	48.7838	51.3776	7.22701	7.77457	7.45796	11.6644	11.0253	11.358	66.5914	66.1295	67.0316
Ethanone, 1-(1H-pyrrol-2-yl)-	0.952721	1.10574	1.21434	0.753586	0.67044	0.84741	4.61246	4.57073	4.6034	0.959599	0.875617	0.91585	0.837521	0.931659	0.9232	1.80075	1.79505	1.61348	6.49817	6.36642	6.51308	3.33108	0	3.11736	1.7313	1.44617	1.45054
Ethanone, 1-(2-furanyl)-	2.29118	2.29189	2.31576	0.499556	0.41696	0.389396	0	0	0	1.35331	1.24462	1.27457	0	0	0	0	0	0	0	0	0	0	0	0	0	0	0
Ethyl Acetate	6.50819	6.80047	6.24586	5.77573	4.51508	3.17237	0	0	0	0	0	0	1.43472	1.57888	2.28663	6.10628	6.16504	5.94636	0	0	0	0	0	0	6.07257	7.21356	5.59363
Ethyl maltol	0	0	0	0	0	0	19.2665	18.6804	18.8274	0	0	0	0	0	0	0	0	0	0	0	0	0	0	0	0	0	0
Furan, 2,2'-methylenebis[5-methyl-	0.892419	0.858608	0.910469	0	0	0	0	0	0	0	0	0	0	0	0	0	0	0	0	0	0	0	0	0	0	0	0
Furan, 3-phenyl-	0	0	0	0	0	0	0.100202	0.100962	0.102125	0.086956	0.0812062	0.076723	0.120684	0.119262	0.120725	0.338351	0.328232	0.325189	0.241034	0.233897	0.240066	0	0	0	0.394892	0.386366	0.395845
Furfural	0	0	0	0	0	0	0	0	0	0.50462	0.207133	0.503536	0	0	0	0	0	0	0	0	0	0	0	0	0	0	0
Hexanoic acid, propyl ester	0	0	0	0	0	0	0	0	0	0	0	0	0	0	0	0	0	0	0	0	0	0	0	0	0	0	0.360429
Isoamyl cyanide	0	0	0	0	0	0	0	0	0	0	0	0	0	0	0	0	0	0	4.97373	4.87383	4.64324	0	0	0	0	0	0
Isobutyl propane-1,3-diyl dicarbonate	0	0	0.0804993	0	0	0	0	0	0	0	0	0	0	0	0	0	0	0	0	0	0	0	0	0	0	0	0
Maltol	0.300842	0.292749	0.341445	0	0	0	0	0	0	0	0	0	0	0	0	0	0	0	0	0	0	0	0	0	0	0	0.0944711
Methional	0	0	0	0	0	0	0	0	0	0	0.670632	0.670569	0	0	0	0	0	0	0	0	0	0	0	0	0	0	0
Naphthalene	0	0	0	0	0	0	0	0	0	0	0	0	0	0	0	0.039909	0.060577	0.0875136	0	0	0	0	0	0	0.063348	0.0650121	0.0517309
Nicotinyl alcohol	0.125976	0.125808	0	0	0	0	0	0	0	0	0	0	0	0	0	0	0	0	0	0	0	0	0	0	0	0	0
Pentanoic acid, 3-methyl-	0	0	0	0	0	0	0	0	0	0	0	0	0.482922	0.483264	0.159509	0	0	0	0	0	0	0	0	0	0	0	0
Pentanoic acid, 4-methyl-	0.261489	0.237856	0.211122	0	0	0	0	0	0	0	0	0	0	0	0	0.517049	0.519299	0.500489	0	0	0	0	0	0	0	0	0
Pentanoic acid, 4-oxo-, ethyl ester	5.50606	5.10225	5.5236	0.143187	0.128987	0.16501	0	0	0	0	0	0	0	0	0	0	0	0	0	0	0	0	0	0	0	0	0
Phenol	0	0	0	0	0	0	0.507729	0.537849	0.52473	0	0	0	0	0	0	0	0	0	0	0	0	0	0	0	0	0	0
Phenol, 2,4,6-trimethyl-	0	0	0.123014	0	0	0	0	0	0	0	0	0	0	0	0	0	0	0	0	0	0	0	0	0	0	0	0
Phenol, 2,5-bis(1,1-dimethylethyl)-	0.128812	0	0	0	0	0	0	0	0	0	0	0	0	0	0	0	0.703739	0.508505	0	0	0	0	0	0	0	0	0
Phenol, 2-ethyl-	0.29479	0.283401	0.305041	0	0	0	0	0	0	0	0	0	0	0	0	0	0	0	0	0	0	0	0	0	0	0	0
Phenol, 2-methoxy-	0.240021	0.229325	0.231143	0.260814	0.213646	0.269836	1.15111	1.14104	1.14899	0.432531	0.474885	0.4825	0	0	0	0.709904	0.693851	0.647093	2.65885	2.27591	3.01482	1.43177	1.45734	1.41054	0.581173	0.584075	0.568166
Phenol, 4-ethyl-	0	0	0	0.483094	0.433227	0.527228	0.871077	0.869747	0.863334	0.264785	0.225728	0.242053	0.521717	0.54223	0.589201	0.388727	0.383096	0.360201	1.72616	1.4631	1.54892	0	0	0	0.618705	0.584684	0.558102
Phenol, 4-ethyl-2-methoxy-	0.481395	0.44874	0.479239	1.04934	0.91151	1.13497	2.27508	2.29796	2.2948	0.722749	0.663762	0.678111	3.16534	3.2395	3.56117	1.24959	1.24765	1.07513	2.38822	2.04591	2.15418	0.60605	0.61797	0.593349	3.24729	3.03986	3.03344
Phenylethyl alcohol	3.15942	2.98306	3.15769	1.15034	0.998107	1.20414	1.56145	1.47742	1.42683	0.866533	0.856315	0.805064	4.29108	4.50302	4.36999	7.29027	7.06819	6.70359	2.21987	1.95328	1.99631	1.99134	3.26769	3.08228	1.32551	1.25032	1.13271
Propanoic acid, 2-hydroxy-, ethyl ester	0	0.9339	0	2.30773	1.8923	1.78274	0	0	0	0	0	0	0	0	0	0	0	0	0	0	0	0	0	0	1.44247	1.50812	0
Propanoic acid, 2-hydroxy-, ethyl ester, (L)-	0.960742	0	0.940165	0	0	0	0	0	0	0	0	0	0	0	0	0	0	0	0	0	0	0	0	0	0	0	1.59009
Propanoic acid, 2-methyl-, 3-hydroxy-2,2,4-trimethylpentyl ester	0	0	0	0	0	0	0	0	0	0	0	0	0	0	0	0	0	0	0.344059	0.466068	0.446973	0	0	0	0	0	0
Propyl 2,4-hexadienecarboxylate	0	0	0	0	0	0	0	0	0	0	0	0	0	0	0.912382	0	0	0	0	0	0	0	0	0	0	0	0
Pyrazine, 2,5-dimethyl-	0	0	0	0	0	0	4.59927	4.71132	4.66678	0	0	0	0	0	0	0	0	0	0	0	0	0	0	0	0	0	0
Pyrazine, 2,5-dimethyl-3-(2-methylpropyl)-	0	0	0	0	0	0	0	0	0	0	0	0	0	0	0	0	0	0	0	0	0.125897	0	0	0	0	0	0
Pyrazine, 2,5-dimethyl-3-(3-methylbutyl)-	0	0	0	0	0	0	0.137344	0.138205	0.145341	0	0	0	0	0	0	0	0	0	0.393196	0.368036	0.416893	0.202819	0.232675	0.197471	0	0	0
Pyrazine, 2,6-dimethyl-	0	0	0	0	0	0	0	0	0	0	0	0	1.39777	1.43989	1.39632	0.953118	1.10302	1.10593	4.47559	4.22772	4.12754	3.57389	3.48067	3.48089	0.596184	0.612444	0.638268
Pyrazine, 2-ethyl-3,5-dimethyl-	0	0	0	0	0	0	0	0	0	0	0	0	0	0	0	0	0.24625	0.233738	0	0	0	0	0	0	0	0	0
Pyrazine, 2-ethyl-6-methyl-	0	0	0	0	0	0	1.49219	1.54445	1.53261	0	0	0	0.224229	0.246012	0.247632	0.762731	0.915131	0.895762	2.14049	2.01609	1.96629	0.78752	0.788798	0.772784	0.436381	0.299128	0.444306
Pyrazine, 2-methyl-5-(1-methylethyl)-	0	0	0	0	0	0	0.385786	0.358986	0.391787	0	0	0	0.174452	0.227475	0.2215	0	0	0	0.857867	0.809097	0.790453	0.505466	0.511364	0.436347	0	0	0
Pyrazine, 2-methyl-5-propyl-	0	0	0	0	0	0	0	0	0	0	0	0	0	0	0	0.222306	0.223409	0.217822	0	0	0	0	0	0	0.321502	0.296316	0.261339
Pyrazine, 3-ethyl-2,5-dimethyl-	0	0	0	0	0	0	0.585729	0.576681	0.584992	0	0	0	0	0	0	0.246676	0	0	0.859487	0.782501	0.787061	0.531669	0.584662	0.554223	0.208374	0.195652	0.204213
Pyrazine, tetramethyl-	0.293697	0.294789	0.278808	0	0	0	0	0	0	0	0	0	0	0	0	0	0	0	0	0	0	0	0	0	0	0	0
Pyrazine, trimethyl-	0	0	0	0	0	0	1.37248	1.50599	1.55987	0	0	0	0	0	0	0	0	0	0	0	0	0	0	0	0	0	0
Sorbic acid	0	0	0	35.657	39.6308	43.3116	26.6424	25.9752	26.0455	56.4218	55.6212	52.8595	23.0227	22.0852	20.8255	0	0	0	15.6493	14.7063	12.6775	23.6822	23.1227	22.5154	0	0	0
Succinic acid, 2,4-dimethylpent-3-yl pentyl ester	0	0.575527	0	0	0	0	0	0	0	0	0	0	0	0	0	0	0	0	0	0	0	0	0	0	0	0	0
Thiophene, 2-methyl-	0	0	0	0	0	0	0	0	0	0.146744	0.498746	0.616781	0.637251	0.816209	0	0	0	0	0.128468	0.14315	0	0	0	0	0	0	0
trans,trans-3,5-Heptadien-2-one	0	0	0	0.82327	0.717641	0.754802	0	0	0	0.529763	0.484655	0.505894	0.734462	0.743639	0.721066	0	0	0	0	0	0	1.06959	1.06811	1.05513	0	0	0
