# Supplementary material for: An olfactory model for evaluating the larviposition preference of a vector fly
Source: Insect Sci. 2024 Jul 25;32(3):1089–94. doi: 10.1111/1744-7917.13426 (PMC12175981; doi:10.1111/1744-7917.13426)
Supplement: Supplementary file 2 — Data S2 Trapping arena results in the blind tests. [file INS-32-1089-s002.xlsx]

## Sheet: sep
sam 1	sam 2	no-choice	rank	INDEX-SAM1	rank	INDEX-SAM2	Total flies	Compare	trap-indice	chem-indice			CODE	PRODUCT
0	2	7	9	0.122	9	0.069	9	C-B	-0.222222	0.053			A	QH
1	5	4	9	0.122	9	0.069	10	C-B	-0.4	0.053			B	LY
3	4	4	9	0.122	9	0.069	11	C-B	-0.0909091	0.053			C	HT
3	1	6	9	0.122	1	0.413	10	C-D	0.2	7.709			D	CB
3	0	6	9	0.122	1	0.413	9	C-D	0.333333	7.709			E	LH
0	1	8	1	0.413	9	0.069	9	D-B	-0.111111	-7.656			F	DG
0	1	8	1	0.413	9	0.069	9	D-B	-0.111111	-7.656			G	LJJ
1	2	7	9	0.166	9	1.143	10	A-E	-0.1	-0.977
0	0	9	9	0.166	9	1.143	9	A-E	0	-0.977
3	1	9	9	0.166	9	1.143	13	A-E	0.153846	-0.977
3	0	9	9	0.166	9	1.143	12	A-E	0.25	-0.977
2	0	4	9	0.166	9	1.143	6	A-E	0.333333	-0.977
0	2	10	7	0.361	9	0.122	12	F-C	-0.166667	-1.761
0	3	9	7	0.361	9	0.122	12	F-C	-0.25	-1.761
2	7	6	9	0.122	9	1.143	15	C-E	-0.333333	-1.021
1	3	11	9	0.122	9	1.143	15	C-E	-0.133333	-1.021
4	1	10	9	0.122	9	1.143	15	C-E	0.2	-1.021
1	3	11	9	0.122	9	1.143	15	C-E	-0.133333	-1.021
1	6	8	9	0.122	9	0.069	15	C-B	-0.333333	0.053
9	2	4	9	0.122	9	0.069	15	C-B	0.466667	0.053
0	11	4	9	0.122	9	0.069	15	C-B	-0.733333	0.053
1	8	6	9	0.122	9	0.069	15	C-B	-0.466667	0.053
5	3	7	9	0.166	9	0.069	15	A=B	0.133333	0.097
1	5	9	9	0.166	9	0.069	15	A=B	-0.266667	0.097
5	4	6	9	0.166	9	0.069	15	A=B	0.0666667	0.097
4	1	10	9	0.166	9	0.069	15	A=B	0.2	0.097
2	7	6	9	0.122	9	1.143	15	C-E	-0.333333	-1.021
4	1	10	9	0.122	9	1.143	15	C-E	0.2	-1.021
1	3	11	9	0.122	9	1.143	15	C-E	-0.133333	-1.021
1	3	11	9	0.122	9	1.143	15	C-E	-0.133333	-1.021
1	7	7	9	0.122	9	0.069	15	C-B	-0.4	0.053
1	1	13	9	0.122	9	0.069	15	C-B	0	0.053
7	0	8	9	0.122	9	0.069	15	C-B	0.466667	0.053
5	1	9	9	0.122	9	0.069	15	C-B	0.266667	0.053
1	6	8	9	0.122	9	0.069	15	C-B	-0.333333	0.053
0	11	4	9	0.122	9	0.069	15	C-B	-0.733333	0.053
9	2	4	9	0.122	9	0.069	15	C-B	0.466667	0.053
1	8	6	9	0.122	9	0.069	15	C-B	-0.466667	0.053
3	5	7	9	0.069	9	0.166	15	B-A	-0.133333	-0.097
5	1	9	9	0.069	9	0.166	15	B-A	0.266667	-0.097
4	5	6	9	0.069	9	0.166	15	B-A	-0.0666667	-0.097
1	4	10	9	0.069	9	0.166	15	B-A	-0.2	-0.097
3	9	3	9	0.122	9	0.069	15	C-B	-0.4	0.053
0	14	1	9	0.122	9	0.069	15	C-B	-0.933333	0.053
3	8	4	9	0.122	9	0.069	15	C-B	-0.333333	0.053
2	5	8	9	0.122	9	0.069	15	C-B	-0.2	0.053
3	2	10	9	0.122	9	0.069	15	C-B	0.0666667	0.053
0	9	6	9	0.122	9	0.069	15	C-B	-0.6	0.053
1	4	10	9	0.122	9	0.069	15	C-B	-0.2	0.053
2	2	11	9	0.122	9	0.069	15	C-B	0	0.053
1	8	6	9	0.122	2	1.645	15	C-G	-0.466667	5.477
2	2	11	9	0.122	2	1.645	15	C-G	0	5.477
10	0	5	9	0.122	2	1.645	15	C-G	0.666667	5.477
8	0	7	9	0.122	2	1.645	15	C-G	0.533333	5.477
